# Supplementary material for: Comparative Transcriptome Analysis of Anthurium “Albama” and Its Anthocyanin-Loss Mutant
Source: PLoS One. 2015 Mar 17;10(3):e0119027. doi: 10.1371/journal.pone.0119027 (PMC4363789; doi:10.1371/journal.pone.0119027)
Supplement: S6 Table — (XLS) [file pone.0119027.s008.xls]

## Sheet: Sheet1
S6 Table. Differentially expressed genes related with anthocyanin synthesis.
		WS6-vs-MS6		WS3-vs-MS3		MS6-vs-MS3		WS6-vs-WS3
GeneID	Homolog Genes	log2 FC	FDR	log2 FC	FDR	log2 FC	FDR	log2 FC	FDR
c50000028404_g1_i1	PREDICTED: myc anthocyanin regulatory protein [Vitis vinifera]	1.01463		-0.0803898		2.47213	0.00569987	1.35807
c3000008272_g1_i1	Anthurium andraeanum flavanone 3-hydroxylase (F3H) gene, complete cds	0.111511		0.522216		1.96599	0.0429476	2.35762	0.0105259
c30000038819_g1_i1	anthocyanidin 3-O-glucosyltransferase [Iris hollandica]	7.73638	0.000436625					-8.53069	1.00239e-06
c30000017694_g1_i1	Flavonoid 3'-hydroxylase [Vitis vinifera]	0.588359		0.334422		3.07834	0.000438134	2.80533	0.00125518
c2000008556_g1_i1	putative leucoanthocyanidin reductase [Diospyros kaki]			0.45176		9.36336	5.43418e-08	9.80405	5.24747e-09
c2000007630_g2_i1	dihydroflavonol 4-reductase [Anthurium andraeanum]	0.264031		0.176786		2.42344	0.00655824	2.31743	0.0084694
c2000005858_g4_i1	putative flavonoid/anthocyanin regulator [Anthurium andraeanum]	2.2553		0.760992		2.93071	0.0023562	1.41025
c200000509_g5_i1	Anthocyanidin 3-O-glucosyltransferase [Manihot esculenta]	9.78672	1.73528e-08	3.88871	0.000191554	5.99786	0.0502468	-0.713748
c2000004936_g2_i1	chalcone synthase [Anthurium andraeanum]	0.484196		-0.142876		3.08798	0.00038466	2.44208
c2000003002_g2_i1	Zea mays PL transcription factor	5.09986		0.285478		10.8134	1.91667e-11	5.20885	1.23609e-07
c2000003002_g1_i1	Anthocyanin regulatory C1 protein [Zea mays]	0.742854		-0.548721		4.75499	1.94844e-06	3.4361	0.000379431
c2000002414_g4_i1	anthocyanidin reductase [Malus x domestica]	-0.0224321		0.288695		4.34895	8.07057e-07	4.6414	1.44598e-07
c5000006781_g1_i1	Phalaenopsis schilleriana anthocyanin related UMyb7 mRNA	1.15085		0.56602		1.98729		1.37683
c3000006903_g1_i1	Camellia sinensis chalcone isomerase	-1.13542		-1.51264		-2.01347	0.0321989	-2.40667	0.010467
c2000001891_g4_i1	glutathione S-transferase [Musa acuminata AAA Group]	-0.450766		-0.976005		-2.07582	0.0242616	-2.61921	0.00305541
c2000001570_g2_i1	Fragaria vesca subsp.vesca ABC transporter C family member 3-like	-4.03577		-1.97123		0.759278		3.59194
c2000004629_g2_i1	anthocyanidin 5,3-O-glucosyltransferase [Anthurium andraeanum]	0.126934		-0.470417		1.83001		1.2139
